# Supplementary material for: Exploring the Regulatory Role of XIST-microRNAs/mRNA Network in Circulating CD4+ T Cells of Hepatocellular Carcinoma Patients
Source: Biomedicines. 2023 Jun 27;11(7):1848. doi: 10.3390/biomedicines11071848 (PMC10376435; doi:10.3390/biomedicines11071848)
Supplement: Supplementary file 1 [file biomedicines-11-01848-s001.zip]

Archive with 1 entries (1 files):
- biomedicines-2479249-supplementary.pdf
